# Supplementary material for: Biodentine Stimulates Calcium-Dependent Osteogenic Differentiation of Mesenchymal Stromal Cells from Periapical Lesions
Source: Int J Mol Sci. 2025 Apr 29;26(9):4220. doi: 10.3390/ijms26094220 (PMC12072047; doi:10.3390/ijms26094220)
Supplement: Supplementary file 1 [file ijms-26-04220-s001.zip]

Archive with 2 entries (2 files):
- ijms-3552045-supplementary figure.pdf
- ijms-3552045-supplementary table.pdf
